# Supplementary material for: Myxobacteria restrain Phytophthora invasion by scavenging thiamine in soybean rhizosphere via outer membrane vesicle-secreted thiaminase I
Source: Nat Commun. 2023 Sep 13;14:5646. doi: 10.1038/s41467-023-41247-0 (PMC10499793; doi:10.1038/s41467-023-41247-0)
Supplement: Supplementary file 4 — Source Data [file 41467_2023_41247_MOESM4_ESM.xlsx]

## Sheet: fig 1b
Figure 1b
		PS			PC			PP
	H20	4.21999	4.16269	4.25459	5.89901	5.95668	5.96245	5.62715	5.69207	5.69628
	Thiamine	5.42595	5.41437	5.39724	7.06858	7.06374	7.06548	7.28264	7.29314	7.28689
	HF47	5.69006	5.76059	5.72444	6.51406	6.49314	6.48661	6.71478	6.70835	6.70407
	LL-9	5.59212	5.61627	5.5647	6.38206	6.36701	6.36018	6.59867	6.55323	6.57658
	HN-95	5.50369	5.4969	5.52161	6.25784	6.33689	6.33619	6.51935	6.53221	6.54224
	T-1	5.78602	5.76947	5.80142	6.54328	6.53921	6.56047	6.74992	6.7528	6.75934

## Sheet: fig 1d
Figure 1d
		PS			PC			PP
	Control	5.19862	5.22448	5.23919	4.8847	4.87191	4.8715	4.41754	4.41556	4.48334
	T-1	6.18286	6.1509	6.14512	5.98019	6.0004	5.9962	6.50712	6.51274	6.47611

## Sheet: fig 2a
Figure 2a

## Sheet: fig 2b
Figure 2b
	NC	EGB+P6497	7 kDa	0.22 μm
	2.68	0.28	2.65	0.31
	2.78	0.32	2.77	0.34
	2.64	0.21	2.7	0.29

## Sheet: fig. 2c
Figure 2c
			EGB			P6497
		EGB	4.29959e+07	4.70647e+07	4.85572e+07
		P6497				2431481	2464520	2596291
		EGB+P6497	4.98892e+07	5.08631e+07	5.14426e+07	85081.5	89151.3	85045
		P6497+SUPL				2469211	2259265	2239623

## Sheet: fig 2d
Figure 2d
	H2O	SUPL
	2.692	2.663
	2.82	2.772
	2.804	2.853

## Sheet: fig 2e
Figure 2e
		NC	SUPL	SUPL remove
		11.24	1.12	11.25
		11.07	0.97	11.28
		11.27	1.02	11.02

## Sheet: fig 2f
Figure 2f
		10% V8	SUPL	SUPL+Thiamine
		0.283	0.174	0.291
		0.292	0.171	0.299
		0.285	0.169	0.296

## Sheet: fig 3b
Figure 3b

## Sheet: fig 3c
Figure 3c
UP
	0	0.12	1.2	2.4
	5.68	1.63	0.32	0.12
	5.52	1.72	0.26	0.18
	5.62	1.65	0.28	0.22
down	0.12	1.2	2.4
	1.278	0.68	0.21
	1.156	0.72	0.23
	1.145	0.89	0.19
	1.089	0.76	0.188
	0.98	0.78	0.189

[truncated: 36 more sheets: fig 3e, fig 3f, fig 3h, fig 3j, fig 4a, fig 4b, fig 4c, fig 4d, fig 4e, fig 4f, fig 5b, fig 5c, fig 5d, fig 5e, fig 5f, fig 5g, fig 6c, fig 6d, fig. S1b, fig. S1d …]
